# Supplementary material for: Morphometric Measurements and Muscle Atrophy Scoring as a Tool to Predict Body Weight and Condition of Horses
Source: Vet Sci. 2023 Aug 9;10(8):515. doi: 10.3390/vetsci10080515 (PMC10458044; doi:10.3390/vetsci10080515)
Supplement: Supplementary file 1 [file vetsci-10-00515-s001.zip]

Archive with 3 entries (3 files):
- vetsci-2499911-Supplementary Figure S1-done.pdf
- vetsci-2499911-Supplementary Figure S2-done.pdf
- vetsci-2499911-Supplementary Table S1-done.pdf
